# Supplementary material for: Analysis of EpCAM positive cells isolated from sentinel lymph nodes of breast cancer patients identifies subpopulations of cells with distinct transcription profiles
Source: Breast Cancer Res. 2011 Aug 4;13(4):R75. doi: 10.1186/bcr2922 (PMC3236339; doi:10.1186/bcr2922)
Supplement: Additional file 2 — SLN samples used on the EMT-arrays and EMT RT-PCR with calculations. A complete overview of all clinical samples used in this study. The number of Immunomagnetic selected (IMS) positive cells per sample and the hMAM status as determined by RT-PCR is listed. Then the EMT-array RT-PCR data are shown, both raw Ct values and the normalized expression data. Following this is the hierarchical clustering analysis and the different t-tests. [file bcr2922-S2.XLS]

## Sheet: Samples used on arrays
SLN samples used on the EMT-arrays and EMT RT-PCR
SLN sample	Moc31 Rosetted cells (estimate)	hMAM status
513	~350	Positive (weak)
517	~2000	Positive (strong)
518	~3000	Positive
528	positive	Positive (weak)
529	~650	Positive
530	~400	Negative (very weak hMAM signal)
532	~1650	Positive (strong)
540	~2000	Negative
541	Positive	Negative
542	~2500	Negative
544	~1000	Positive (strong)
546	~1000	Negative
549	~400	Positive
550	~1000	Negative
551	~600	Negative
552	~1000	Positive
553	~400	Negative
554	~1000	Negative
555	~400	Negative
556	~350	Positive (weak)
557	~250	Negative
558	~450	Negative
Pooled samples:
Fraction	Samples	hMAM status
A+	9 different SLN samples, 7 of them had many rosetted cells, two had few. Samples were also positive with the BM7 antibody targeting Mucin 1	Positive
G+	4 different SLN samples. All had many rosetted cells.	All very positive
L+	5 different SLN samples. From 100 - >1000 rosetted cells per sample. All samples bound all four beads in the IMS assay (EGFR, ERBB2, Mucin 1 and EpCAM)	All very positive
P+	4 different SLN samples. From ~150 - >1500 rosetted cells per sample. All samples bound all four beads in the IMS assay (EGFR, ERBB2, Mucin 1 and EpCAM)	All negative
Q+	5 different SLN samples. From ~100 - to >1300 rosetted cells per sample. All samples bound only to EpCAM in the IMS assay	All negative
C-	Moc31- negative fractions (EpCAM depleted) from 4 different SLN samples.	Moc31 positive fractions were hMAM positive
K-	Moc31 negative fractions (EpCAm depleted) from 7 different SLN samples	Moc31 positive fractions were hMAM negative

## Sheet: Ct values
Ct values from EMT RT-PCR arrays
All values above 33 have been set to 40
Sample	517+	517-	540+	540-	542+	542-	544+	544-	546+	546-	A+	Q+	P+	K-	G+	L+	C-
Gene
AHNAK	23.2	23.4	22.7	23.1	24.1	24.1	23	24.8	23.6	23.5	23.9	24.6	23.8	24.1	20.9	21.6	23.7
AKT1	25.7	24	24.3	23.8	25.4	24.9	23.8	25.5	25.9	24.7	24.3	27.1	25.6	24.6	22.1	22.6	24.2
BMP1	29.7	30	28.2	30.7	29.6	30.7	29.4	30.8	29.7	30.8	28.8	29.9	29.1	30.1	28	28.2	30.4
BMP7	31.9	40	30.7	40	31.5	40	31.6	40	31.5	40	27.6	31.7	30.7	31.5	27.8	26.3	30.4
CALD1	27.6	28.6	25.2	29.1	27.3	30	27.5	30	26.5	28.1	25.1	26.5	26.4	28.1	26.1	26.6	28.3
CAMK2N1	27.5	29.4	30.1	29.6	30	30.1	26.2	29.8	30.8	30.1	26.5	27.6	25.5	27.4	21.6	21.4	26.6
CAV2	31.1	32.7	29.2	40	30.5	40	31.3	32	29.4	30.2	26.5	30.3	29.8	30.2	28.8	29.5	30.6
CDH1	25.2	25.6	24.7	25.8	25.8	27.8	21.8	27.1	26.7	27.2	24.2	26.5	25.4	26.1	19.9	20.6	25.6
CDH2	32.5	31.8	28.8	32.9	30.7	32.8	26.8	32.2	31.7	32.9	31.5	30.3	30.7	30	32.2	31.9	29.2
COL1A2	27.9	27.1	24.1	28.2	26	29.1	27.1	28.1	27.2	28.2	25.7	26.3	24.9	26.8	24.2	25.6	25.7
COL3A1	31.5	32.3	27.1	32.2	28.8	40	29.1	29.9	30.1	31.4	27.9	28.5	28	29.2	26.1	27.2	29.2
COL5A2	29.7	29.7	26.5	30	28.3	29.7	28.6	30.3	29	29.8	27.4	29	28	28.3	25.5	25.8	27.1
CTNNB1	24.7	22.9	22.8	23.1	23.4	23.6	24.7	24.2	24.5	23.5	23.5	25.4	23.6	22.3	21.2	22.4	21.6
DSC2	29.3	28.6	26.4	29.9	26.6	30.2	27.6	30.5	28.9	30.2	25.7	27.8	26.7	27.7	25.8	25	27
DSP	22.5	28.4	26.5	27.7	27.8	28.8	22.8	27.7	28.3	28.7	22.1	27.2	26.3	26.1	19.8	21.8	26.8
EGFR	29.8	32.4	27.9	40	29.2	32.4	30	40	28.3	30.7	27.6	28.1	27.9	30.9	21	29.3	31
ERBB3	24	30.1	31.6	31.4	32.3	40	23.4	29.3	40	40	24.3	31.5	30.9	31.3	21.3	21.2	30.2
ESR1	22.6	27.7	28.3	29.4	28.7	29.3	23.4	29.2	29.3	29.4	25.3	29.7	27.6	29.3	19.5	21.2	28.4
F11R	24.9	24.8	24.5	24.9	25.7	25.8	23.8	26.3	26	25.5	23.7	26.7	25	25.1	22	22.4	24.8
FN1	25.3	29.6	25.6	30.5	28	31.2	25.2	27.7	28.5	29.5	23.4	28	26.9	28.7	18.7	23.5	28.6
FZD7	27.7	29.7	27.1	30	27.4	30.2	29.2	30.7	28.7	30	27.3	28.8	27.2	29.9	28.8	27.7	29.5
GSC	31.6	40	31.2	40	32.6	40	29.2	40	32.7	40	30.5	31.9	31.2	32.9	28.4	24	40
GSK3B	26	24.7	24.8	24.7	25.2	24.8	25.9	25.9	26.2	25.1	25	25.8	25.2	24	23.1	23.1	23.6
IGFBP4	25.1	26.6	25.7	26.3	26.8	26.6	24.8	27.6	26.7	27.1	24.8	28.1	26.7	26.3	19.6	20.5	25.7
IL1RN	28.9	29	29.6	28.9	30.3	29.8	31.1	30.9	31.3	29.5	28.9	29.8	31	27.7	26.6	25.3	27
ILK	25.8	24.3	24.2	24.3	24.9	25.1	25.7	25.6	26.1	25	24.4	25.9	24.4	23.4	23.1	23.2	22.7
ITGA5	26.4	24.6	24.6	24.8	25.3	25.6	27.6	26	26.3	25.5	25	25.8	25	24.3	24.9	25.8	23.8
ITGAV	26.1	26.4	25.1	26.6	26.1	27	25.8	28	27	26.6	24.6	26.6	25.7	24.9	22.2	22.8	24.7
ITGB1	26.5	22.1	23.1	22.4	24.6	22.8	24.7	23.9	26.3	22.4	23.5	26.3	24.7	21.6	21.4	21.9	21
JAG1	27.4	27.4	25.8	28.7	27.6	29.6	27.1	29.9	27.6	29	26.9	28.7	26.7	29.3	25.2	27.5	29.1
KRT19	21.6	27.6	40	32.7	40	40	21.2	26.8	40	32.6	21.7	31.3	27.1	29	17.8	18.7	27.2
KRT7	24.6	30.6	40	40	40	40	26	32.1	40	32.6	23	32.5	32.1	40	21.7	21.3	31
MAP1B	27.1	29.1	26.7	30	28.5	29.7	28.7	30	28.9	29.4	27.2	27.9	27.8	28.2	23.8	25.7	28.7
MITF	29.2	29.6	28.7	30.6	27.9	30.7	30.3	31.4	29.5	30.3	28.3	27.8	27.7	28.6	24.3	25.2	27.8
MMP2	29.6	30.7	28.4	40	29.6	40	29.8	31	30	31.2	28.7	29.6	28.6	30.7	28.5	28.6	30.3
MMP3	29.6	30	28.1	31	30	40	31.6	40	29.7	31.5	29.2	29.4	28.4	31.4	30.1	30.8	30.2
MMP9	24.5	23.9	22.3	25.2	22.4	25.8	25.6	26.4	23.9	24.8	23.4	23	21.9	23.8	24.9	23.4	23.5
MSN	23.7	20.9	21.9	20.9	22.1	21.6	25.2	22.4	23.6	21.8	22.2	22.5	21.4	20.6	23.5	23.7	20
MST1R	27.6	30.1	28	30.7	29.9	31.9	27.2	32.2	29.4	30.8	26.8	27.3	26	28	23	24.2	27.6
NODAL	31.7	28.7	28.8	29.1	30	29.5	30.6	30.8	30.2	29.3	29.4	30.9	29.8	28.8	29.7	29.6	28.9
NOTCH1	26.8	25.3	25.4	25.6	26.7	26.7	27.1	26.9	26.6	26.1	25.1	27.9	25.8	25.9	27.1	25.7	25.8
NUDT13	27.5	25.6	25.3	26.1	26.6	26.3	26.6	27.4	27	26.2	25.7	28	26.2	25.2	25.4	25.7	25
OCLN	26.2	30.4	25.8	26.9	26.4	26.9	24.7	27.6	26.1	26.1	25.2	27	25.8	25.1	22.1	22.1	26
PDGFRB	29.7	30.2	26.8	31.5	28.9	32.1	29.9	32	29	30.4	28.6	29.4	28.2	31	29	29.1	31
PLEK2	30	27.6	27.4	28.4	27.9	28.6	27.9	29.3	29.2	27.9	27.8	29.1	27.8	26.5	23.5	25.6	26.7
PPPDE2	25.3	24.1	24.5	24.4	25	24.8	25.9	25.7	25.7	24.9	24.1	25.5	24.6	23.5	23.1	23.8	23.4
PTK2	27.1	25.9	25.7	26.2	26.6	26	26	26.8	27.7	26.3	25	27.9	26.7	24.9	22.8	22.7	24.6
PTP4A1	27.1	24.1	25.6	24.8	25.2	24.5	24.2	25.8	27.1	24.8	24.8	25.6	25.4	22.8	21.8	21.6	22.4
RAC1	24.7	22.6	23.2	23.4	23.2	24	24.6	24.7	24.7	23.8	23	23.5	22.7	21.5	19.9	20.2	21
RGS2	25.6	23.2	23.5	24.5	24	23.9	26.3	25.2	25.3	23.6	24.2	25.1	23.7	22.6	26.5	25.6	21.8
SERPINE1	30.8	32.6	28.8	40	30.2	40	29.1	31.8	31.4	32.9	29.6	30.2	30.3	31.7	26.9	28.3	31.8
SIP1	27.7	25.9	26.2	25.9	26.6	26.5	27.6	27.5	27.7	26.1	26.1	27.6	26.2	24.5	24.7	24.8	23.9
SMAD2	27.6	25.1	25.2	25.8	25.8	26.1	26.9	26.9	27.1	25.8	25.5	26.5	25.9	23.8	25.3	24.6	23.7
SNAI1	30.9	30.2	29.6	30.7	30.7	31.6	30.2	32.2	30.9	30.6	28.9	30.3	29.7	30.7	29.7	29.1	30.8
SNAI2	32.5	32.6	29.4	32.9	29	40	31.9	40	30.4	31.1	29.2	28.8	28	30	30.7	30.1	30.2
SNAI3	28.5	25.9	27.2	26.1	27.1	26.7	29.5	28	27.3	26.3	27.2	27.5	26.5	24.9	29.1	27.7	24.5
SOX10	40	30.1	29.8	30	30.9	31.5	32.7	32.6	29.9	30.3	25.3	31.6	31	30.8	31.7	31.8	31.1
SPARC	26.2	28	25.2	29.6	27.1	29.7	27.9	29.6	26.9	28.4	26.1	27.3	26.2	28.2	25.2	25.1	27.7
SPP1	31.4	32.6	29.7	40	29.9	30.6	29.9	29.4	30.8	30.4	28.6	30.2	29.8	29.8	26	23.4	29
STAT3	24.7	23.1	23.1	23.2	23.9	23.6	24.6	24.6	24.9	23.9	23.3	24.7	23.7	22.3	21.5	22.1	22
STEAP1	29.7	27.5	27.4	28.1	28.9	28.6	30.5	29	29.6	28.2	28.6	31.7	32	30.9	22.9	25.9	30.7
TCF3	25.7	24.4	24.7	25.2	24.4	25.3	24.7	25.6	25.5	25.2	24.4	24.2	23.9	22.8	23.9	23.4	22.4
TCF4	25.2	23.4	23.4	24	23.8	24.5	26	24.7	24.4	23.7	23.3	23.8	23.1	22.4	26.2	25.2	21.6
TFPI2	26.9	25	23.8	25.6	24.8	26.2	26.3	27.3	26.3	26.3	25.1	26	24.1	24.8	26.5	25.1	24.6
TGFB1	24.6	22.8	23.4	23	24.1	23.7	25.7	24.2	23.9	23.6	23.6	24.6	23.6	23.2	26.2	23.7	23.2
TGFB2	31.1	30	29.9	31.6	29.8	30.9	29.9	32	30.4	29.7	26.7	30	29.2	28.7	27	27.9	28.4
TGFB3	27.2	27.2	26.6	27.9	27.1	27.7	27.5	28.7	28.2	28.1	26.1	27.9	26.9	25.9	24.5	23.7	25.5
TIMP1	23.1	24.5	24.2	24.6	25.5	25.2	25.3	26.3	25.6	25	24.4	23.9	24.3	23	18.6	20.2	22.8
TMEFF1	31.7	29.6	29.4	30.1	30.1	30.5	31.1	31.4	32.2	30.8	29.9	30.6	30.2	28.7	27.9	26.9	28.7
TMEM132A	29.8	28.8	28.3	29.8	30.5	30.3	27.2	30.1	29.3	29.8	28	32.4	30.8	31.4	27.7	27.1	30.8
TSPAN13	25.3	25.4	24.9	25.2	25.9	26	24.8	26.1	26.7	25.6	24.4	26.8	25.3	23.9	20.1	21.1	23.4
TWIST1	31	32.6	29.3	32.7	31.2	40	32	40	31.2	31.9	29.5	31.6	30.1	32.1	31.3	26.6	32.9
VCAN	31.4	29.5	28.9	30	30	31.3	29.6	30.6	31.1	30.8	29.5	30.8	30.3	28.2	27.1	29.1	27.6
VIM	23.7	19.9	20.7	20.6	20.6	20.6	24.7	21.7	22.8	20.7	21.5	21.1	20.3	18.5	22.8	22.7	18
VPS13A	26	23.8	23.7	24.1	24.7	24.1	25.2	25.3	25.8	24.3	23.9	25.8	24.8	23	23.7	23.5	22.7
WNT11	29.8	31	30.9	32.7	30.2	32.2	31.7	32.3	31.1	31.6	28.8	29.9	28.9	29.6	28	30.6	29.7
WNT5A	29.6	30.4	27.1	30.4	28	30.4	30.1	31	29.2	30.2	27.5	30	28.2	30.4	26.2	28.9	29.8
WNT5B	26.8	27.5	24.9	28.7	25.4	29.2	28.6	29.6	26.2	28.7	25.9	25.6	23.9	26.9	27.9	27.8	26.3
ZEB1	27.1	24.9	24.7	25.3	25.4	25.2	27.7	26.2	25.8	25.2	24.8	26.5	25.4	24.1	28.1	26.7	23.8
ZEB2	26.6	25.8	24.4	26.1	25.5	26.4	27.5	26.9	25.7	26	24.8	25.5	24.6	24.7	27.7	26.9	24.1
RPL13A	23	19.6	21.8	19.8	21.6	19.6	22.5	21.1	22	19.8	21.3	21.6	20.9	17.9	20.1	20.5	17.5
ACTB	19.5	16.8	17.8	16.7	17.7	17	19.7	17.9	19.4	17.6	17.8	18.7	17.4	15.1	16.7	17.1	14.9

## Sheet: Normalized expression
Expression data normalized using ACTB and RPL13A as reference, scaled relative to the average expression of each gene
	517+	517-	540+	540-	542+	542-	544+	544-	546+	546-	A+	Q+	P+	K-	G+	L+	C-
AHNAK	5.26728	0.553655	2.72652	0.705667	0.931133	0.365276	5.45303	0.516578	2.72652	0.730552	0.997963	0.931133	0.810598	0.104898	3.59766	2.92221	0.112427
AKT1	2.13918	0.839184	2.06631	0.997963	0.868778	0.481985	7.19532	0.730552	1.27196	0.730552	1.73756	0.378157	0.534795	0.170407	3.59766	3.35674	0.182638
BMP1	4.38432	0.429983	4.53893	0.27402	1.55009	0.283683	4.86471	0.608088	2.99458	0.349255	2.51813	1.78059	1.55009	0.12348	1.97568	2.26947	0.0814666
BMP7	10.6208	0.00467384	8.93101	0.00483866	4.62298	0.0050093	11.7845	0.0115083	9.57202	0.00660981	64.3926	5.69156	5.69156	0.520808	25.2607	94.2763	0.906779
CALD1	4.14106	0.25	8	0.183011	1.68179	0.101532	4	0.233258	6.06287	0.5	7.21	4.14106	2.21914	0.108819	1.6245	1.51572	0.0769465
CAMK2N1	5.05684	0.163599	0.305286	0.147444	0.294887	0.107935	11.2218	0.305286	0.350682	0.142421	3.11285	2.20112	4.7182	0.201414	41.8813	63.4802	0.284842
CAV2	5.20325	0.207245	7.10784	0.0013615	2.60162	0.00140951	4.08238	0.828981	11.5467	1.65796	38.8384	4.22635	2.98848	0.360835	3.55392	2.88668	0.22212
CDH1	4.10743	0.375852	2.12614	0.338736	0.893931	0.0876705	39.0767	0.327198	0.991878	0.175341	2.52842	0.778212	0.834067	0.0817995	22.4436	18.2299	0.0939629
CDH2	1.73049	0.339428	8.23162	0.163933	1.98781	0.181895	81.0745	0.633395	2.05791	0.223939	1.06524	3.70938	1.40559	0.36379	0.295489	0.480023	0.514476
COL1A2	1.83963	0.386734	9.37885	0.18678	2.26484	0.103623	2.88668	0.476125	2.04119	0.255149	2.60162	2.60162	3.43286	0.146545	3.31593	1.65796	0.255149
COL3A1	1.50647	0.104471	11.6413	0.115918	3.2292	0.000538479	7.16604	1.35771	2.71542	0.275701	5.62236	5.62236	3.97561	0.275701	8.82243	5.43084	0.223939
COL5A2	1.83214	0.221216	6.16256	0.18602	1.59497	0.237094	3.53946	0.359367	2.03289	0.291897	2.777	1.3885	1.3885	0.179683	4.67035	5.00555	0.335301
CTNNB1	1.80987	0.760955	2.47235	0.685811	1.47007	0.502043	1.63114	0.760955	1.41999	0.709996	1.27977	0.519747	0.904933	0.354998	2.83998	1.63114	0.468423
DSC2	1.68866	0.331225	4.61357	0.139263	3.61973	0.117106	4.9447	0.218527	1.52191	0.154522	6.30232	2.22821	2.38813	0.190239	2.6498	6.08764	0.251021
DSP	45.9053	0.0928206	1.05014	0.156105	0.384375	0.0753937	33.6046	0.371282	0.562759	0.106623	18.6433	0.823927	0.768751	0.14069	41.3722	13.6477	0.0703448
EGFR	6.78225	0.135069	9.26483	0.000720739	3.39113	0.144763	5.32125	0.00171422	13.1025	0.620613	9.59155	10.28	5.90429	0.117584	419.278	1.75536	0.0891121
ERBB3	324.96	0.572012	0.613067	0.240501	0.34012	0.000641669	443.908	2.45227	0.00338675	0.000846688	81.24	0.837475	0.634687	0.0766334	292.87	414.181	0.133427
ESR1	92.9405	0.327198	0.654396	0.104258	0.446965	0.115682	48.109	0.284842	0.610573	0.142421	4.40223	0.316052	0.677473	0.0332209	110.525	44.8873	0.0503535
F11R	4.27836	0.553655	2.06631	0.534795	0.810598	0.296696	8.26525	0.481985	1.36326	0.481985	3.02526	0.573179	0.931133	0.138414	4.42924	4.42924	0.138414
FN1	14.6571	0.0898417	4.35759	0.0498428	0.74408	0.0317638	14.1578	0.825608	1.0894	0.136175	16.8366	1.05229	1.12781	0.0516005	197.202	9.34069	0.0449209
FZD7	9.8291	0.296696	5.45303	0.249491	3.99185	0.224854	3.13194	0.365276	3.35674	0.340815	3.99185	2.13918	3.24239	0.0794978	0.635982	1.79883	0.0852036
GSC	22.216	0.00794096	10.7296	0.008221	3.66428	0.00851091	105.678	0.0195529	7.07892	0.0112302	14.6571	8.4183	6.83779	0.335301	28.3157	788.807	0.00198524
GSK3B	2.09601	0.623148	1.76253	0.645123	1.20384	0.623148	2.02461	0.667874	1.2463	0.667874	1.29025	1.12323	0.851245	0.311574	2.16993	2.86324	0.333937
IGFBP4	6.35392	0.271241	1.53437	0.345713	0.645123	0.290709	7.05012	0.333937	1.43162	0.271241	2.40769	0.370526	0.488912	0.102781	39.8815	28.2005	0.126538
IL1RN	5.39773	0.608088	1.21618	0.674716	0.674716	0.374322	1.05874	0.401189	0.69851	0.608088	1.66135	1.34943	0.293687	0.460845	3.68676	11.9783	0.608088
ILK	1.96364	0.670602	2.17879	0.694251	1.20876	0.412804	1.89675	0.670602	1.0894	0.583793	1.59497	0.854723	1.20876	0.38516	1.76973	2.17879	0.508222
ITGA5	2.21914	0.933033	2.82843	0.840896	1.56917	0.5	0.870551	0.870551	1.6245	0.707107	1.8025	1.56917	1.36604	0.353553	0.870551	0.615572	0.406126
ITGAV	3.33627	0.327198	2.44229	0.294887	1.10056	0.231364	3.70182	0.265767	1.22115	0.402828	2.90439	1.10056	1.02686	0.284842	6.90784	6.01363	0.265767
ITGB1	0.559327	1.42579	2.1611	1.19894	0.688613	0.940673	1.75536	1.00819	0.438839	1.63781	1.37723	0.299736	0.454315	0.620613	2.66062	2.48245	0.764064
JAG1	6.20036	0.748645	6.87973	0.314766	1.78059	0.174628	6.87973	0.325866	3.68676	0.349255	2.69887	1.17475	2.3495	0.0617402	3.95137	1.05874	0.0576056
KRT19	840.268	1.58525	0.000889145	0.0478514	0.000801342	0.00031436	999.253	6.79609	0.0016592	0.0700586	241.304	0.471296	4.33102	0.184886	1623.29	1147.84	0.522936
KRT7	882.403	1.66474	0.00746985	0.00255103	0.0067322	0.00264099	301.35	1.44924	0.0139392	0.588573	823.311	1.72344	1.13705	0.000758425	913.521	1590.53	0.315409
MAP1B	8.94924	0.270137	4.3222	0.149868	1.11865	0.191016	2.66062	0.356448	1.75536	0.310306	2.56999	2.39789	1.285	0.155153	12.225	4.3222	0.0891121
MITF	3.20297	0.293089	1.65796	0.151712	2.60162	0.146545	1.34668	0.207245	1.77696	0.255149	1.83963	3.94332	2.11317	0.180418	13.2637	9.37885	0.255149
MMP2	11.1534	0.62825	9.37885	0.00103182	3.67925	0.00106821	8.75078	1.2565	5.77336	0.62825	6.40595	5.20325	5.20325	0.193367	3.31593	4.08238	0.207245
MMP3	14.0715	1.28762	14.5677	0.666513	3.51788	0.00134769	3.17049	0.00309618	8.9675	0.64381	5.71481	7.54074	7.54074	0.150174	1.38004	1.12094	0.280234
MMP9	3.29571	0.60315	5.5427	0.253593	4.66083	0.173209	1.38567	0.262536	3.41193	0.457102	2.17436	4.34871	4.66083	0.198965	0.346419	1.29288	0.198965
MSN	1.64115	1.38004	2.09174	1.4287	1.64115	0.910484	0.522936	1.20139	1.20139	1.04587	1.4287	1.75894	1.88518	0.522936	0.261468	0.300348	0.64381
MST1R	7.23946	0.154522	2.00817	0.105542	0.484941	0.0475597	8.60922	0.0887495	1.41999	0.134519	3.87953	4.15798	5.11907	0.203893	24.3505	13.9857	0.218527
NODAL	1.17475	1.13473	3.20951	0.890294	1.25907	0.69851	2.26947	0.651733	2.26947	1.05874	1.78059	0.954193	1.02268	0.325866	0.651733	0.92169	0.246961
NOTCH1	3.12557	1.06741	3.0191	0.897583	1.10505	0.433504	2.28805	0.867008	2.45227	0.867008	3.12557	0.680241	1.45813	0.216752	0.352115	1.22613	0.188694
NUDT13	1.86987	0.842612	3.14474	0.616828	1.15104	0.555917	3.14474	0.595817	1.80618	0.786185	2.00408	0.616828	1.07396	0.342207	1.11183	1.19163	0.31929
OCLN	3.69428	0.0242696	1.78422	0.284262	1.0609	0.294287	9.41717	0.416184	2.70437	0.676093	2.2741	0.989858	1.13705	0.294287	8.78653	11.5939	0.128096
PDGFRB	4.89455	0.417885	13.3723	0.175699	2.81118	0.120006	3.84019	0.295489	5.43084	0.514476	3.2292	2.81118	3.2292	0.0738723	1.1028	1.35771	0.0600029
PLEK2	0.931133	0.593393	2.06631	0.352833	1.31682	0.317991	3.59766	0.449707	1.10731	0.681629	1.31682	0.810598	0.997963	0.391493	11.6888	3.59766	0.276827
PPPDE2	2.79974	0.776627	1.78422	0.653063	1.13705	0.512383	1.66474	0.630817	1.44924	0.630817	1.97972	1.13705	1.0609	0.362309	1.78422	1.44924	0.315409
PTK2	1.86227	0.516578	1.79883	0.434389	0.868778	0.516578	3.59766	0.681629	0.839184	0.553655	2.45727	0.498982	0.573179	0.317991	5.08786	7.19532	0.317991
PTP4A1	0.781392	0.754775	0.808947	0.481003	0.962006	0.613067	5.25656	0.572012	0.533706	0.657069	1.18437	1.03105	0.592184	0.572012	4.26965	6.47158	0.613067
RAC1	1.37723	0.712897	1.42579	0.423891	1.285	0.289526	1.33031	0.409452	0.940673	0.438839	1.37723	1.47607	1.285	0.470336	5.32125	5.70317	0.540275
RGS2	1.95565	1.2463	3.06874	0.524003	1.95565	0.822249	1.08496	0.767185	1.6445	1.33575	1.58848	1.29025	1.70249	0.581418	0.145354	0.357905	0.822249
SERPINE1	7.63354	0.264686	11.1762	0.00162241	3.81677	0.00167962	22.3523	1.13473	3.43987	0.304044	5.39773	5.39773	2.51813	0.152022	15.8055	7.90274	0.115211
SIP1	1.60803	0.676093	1.66474	0.699936	1.13705	0.47807	1.55325	0.549158	1.09832	0.832368	1.50034	0.804015	1.0609	0.549158	1.78422	2.19663	0.676093
SMAD2	1.24884	0.852983	2.4126	0.543589	1.43454	0.457102	1.82841	0.60315	1.2063	0.742564	1.64785	1.24884	0.946443	0.64644	0.852983	1.82841	0.562759
SNAI1	3.20297	0.62825	2.88668	0.459906	1.2137	0.255149	4.68943	0.386734	2.1877	0.673342	3.94332	2.26484	1.71643	0.136731	1.0206	2.04119	0.103623
SNAI2	2.38813	0.269038	7.49476	0.226233	8.91282	0.00170724	3.26228	0.00392221	6.99286	1.07615	7.23946	14.4789	12.6046	0.502043	1.15339	2.30678	0.354998
SNAI3	1.66813	1.22115	1.50341	1.10056	1.4522	0.751703	0.751703	0.701364	2.61758	1.30879	1.26421	1.55642	1.55642	0.751703	0.152643	0.531535	0.805656
SOX10	0.0104568	1.2063	4.50207	1.33847	1.89289	0.48991	1.48513	0.525072	7.83856	1.48513	85.6623	1.64785	1.24884	0.228551	0.457102	0.562759	0.150787
SPARC	9.8291	0.340815	7.19532	0.116392	1.73756	0.112427	2.72652	0.276827	4.13263	0.365276	3.24239	2.13918	2.29272	0.091319	2.72652	3.85588	0.104898
SPP1	1.82468	0.0958982	2.16993	0.000587814	1.70249	0.411124	4.65134	2.16993	1.88903	0.623148	3.9113	1.95565	1.29025	0.205562	10.686	85.4878	0.290709
STAT3	1.94769	0.712897	2.1611	0.688613	1.11865	0.540275	1.88135	0.620613	1.1581	0.579052	1.58202	0.90863	0.90863	0.382032	2.48245	2.1611	0.382032
STEAP1	2.48752	1.38004	4.48375	0.942592	1.4287	0.690018	1.28762	1.20139	1.82097	1.20139	1.64115	0.290117	0.117824	0.0402381	38.4445	6.34098	0.0375435
TCF3	1.90839	0.567367	1.39702	0.337358	1.55009	0.325866	3.43987	0.608088	1.49729	0.460845	1.44629	2.51813	1.55009	0.529372	0.92169	1.71993	0.567367
TCF4	2.02875	0.852983	2.58576	0.582604	1.76613	0.426491	1.05014	0.852983	2.4126	0.97982	2.33042	2.49768	2.02875	0.525072	0.14069	0.371282	0.742564
TFPI2	1.8025	0.812252	5.65685	0.554785	2.54912	0.378929	2.46229	0.406126	1.86607	0.466516	1.93187	1.56917	2.92817	0.287175	0.329877	1.1487	0.267943
TGFB1	2.8808	1.21123	2.42246	1.09162	1.34394	0.695668	1.21123	1.13012	3.19645	0.983823	1.77334	1.34394	1.34394	0.282529	0.131804	0.983823	0.229485
TGFB2	1.60149	0.414491	1.34668	0.141553	1.30081	0.238062	3.31593	0.255149	1.77696	0.72167	10.4065	1.60149	1.39418	0.314125	3.809	2.69337	0.314125
TGFB3	3.59033	0.433504	1.99186	0.276264	1.26937	0.328535	2.62828	0.377387	1.22613	0.328535	2.36874	1.03105	1.03105	0.328535	3.23579	7.43389	0.352115
TIMP1	7.95122	0.36379	1.35771	0.351398	0.496951	0.240012	1.5596	0.257238	0.960047	0.36379	0.993903	2.13048	0.8073	0.316697	24.9536	10.8617	0.295489
TMEFF1	1.38285	0.715809	2.49259	0.524003	1.38285	0.411124	1.88903	0.506154	0.667874	0.440632	1.4821	1.38285	0.912342	0.411124	2.67149	7.05012	0.333937
TMEM132A	3.77037	0.910484	3.90333	0.471296	0.765623	0.345009	20.6019	0.910484	3.64194	0.64381	4.04098	0.290117	0.439735	0.0462214	2.24188	4.48375	0.0569053
TSPAN13	3.11285	0.350682	1.50341	0.417034	0.677473	0.24797	3.96751	0.531535	0.805656	0.43174	1.78786	0.513429	0.726098	0.305286	15.8701	10.4703	0.350682
TWIST1	9.8291	0.391493	11.6888	0.378157	2.82267	0.00248431	4.42924	0.00570744	5.84442	0.899415	8.55673	3.02526	4.27836	0.170407	1.10731	37.9771	0.0794978
VCAN	1.44629	0.651733	2.99458	0.477096	1.25907	0.200594	4.53893	0.748645	1.21618	0.374322	1.66135	1.02268	0.723143	0.493921	3.95137	1.30347	0.608088
VIM	0.817235	1.37442	2.39301	0.875891	2.31149	0.906779	0.368267	0.971862	1.04162	1.11638	1.15575	2.31149	2.01227	1.11638	0.211514	0.299126	1.28238
VPS13A	1.47007	0.815571	2.6498	0.685811	1.19407	0.709996	2.30678	0.709996	1.15339	0.815571	1.93977	0.78779	0.78779	0.437054	1.00409	1.52191	0.437054
WNT11	7.51006	0.394699	1.28238	0.125767	1.87751	0.184133	1.81356	0.394699	2.08323	0.368267	4.62298	3.26894	3.26894	0.320595	3.62712	0.789397	0.242966
WNT5A	3.57572	0.24797	7.40364	0.256714	3.57572	0.265767	2.27874	0.402828	3.22262	0.402828	4.7182	1.26421	2.20112	0.0763216	5.23517	1.06307	0.0939629
WNT5B	5.39773	0.401189	7.37352	0.180786	4.699	0.132343	1.39702	0.230422	5.58808	0.246961	3.10018	5.78514	9.39799	0.187161	0.349255	0.493921	0.230422
ZEB1	1.71643	0.95225	3.31593	0.74712	1.83963	0.828981	1.0206	0.95225	2.88668	1.09385	2.60162	1.2137	1.30081	0.510298	0.119031	0.414491	0.510298
ZEB2	2.66605	0.560469	4.48375	0.471296	1.88518	0.396311	1.28762	0.64381	3.39805	0.690018	2.85741	2.66605	2.48752	0.369771	0.172504	0.396311	0.455242

## Sheet: Samples arranged
Normalized expression results from EMT array RT-PCR with samples arranged according to EpCAM+ and hMAM+
	EpCAM+/hMAM+					EpCAM+/hMAM-					EpCAM depleted
	G+	L+	544+	A+	517+	546+	540+	542+	P+	Q+	C-	K-	542-	540-	544-	517-	546-
AHNAK	3.59766	2.92221	5.45303	0.997963	5.26728	2.72652	2.72652	0.931133	0.810598	0.931133	0.112427	0.104898	0.365276	0.705667	0.516578	0.553655	0.730552
AKT1	3.59766	3.35674	7.19532	1.73756	2.13918	1.27196	2.06631	0.868778	0.534795	0.378157	0.182638	0.170407	0.481985	0.997963	0.730552	0.839184	0.730552
BMP1	1.97568	2.26947	4.86471	2.51813	4.38432	2.99458	4.53893	1.55009	1.55009	1.78059	0.0814666	0.12348	0.283683	0.27402	0.608088	0.429983	0.349255
BMP7	25.2607	94.2763	11.7845	64.3926	10.6208	9.57202	8.93101	4.62298	5.69156	5.69156	0.906779	0.520808	0.0050093	0.00483866	0.0115083	0.00467384	0.00660981
CALD1	1.6245	1.51572	4	7.21	4.14106	6.06287	8	1.68179	2.21914	4.14106	0.0769465	0.108819	0.101532	0.183011	0.233258	0.25	0.5
CAMK2N1	41.8813	63.4802	11.2218	3.11285	5.05684	0.350682	0.305286	0.294887	4.7182	2.20112	0.284842	0.201414	0.107935	0.147444	0.305286	0.163599	0.142421
CAV2	3.55392	2.88668	4.08238	38.8384	5.20325	11.5467	7.10784	2.60162	2.98848	4.22635	0.22212	0.360835	0.00140951	0.0013615	0.828981	0.207245	1.65796
CDH1	22.4436	18.2299	39.0767	2.52842	4.10743	0.991878	2.12614	0.893931	0.834067	0.778212	0.0939629	0.0817995	0.0876705	0.338736	0.327198	0.375852	0.175341
CDH2	0.295489	0.480023	81.0745	1.06524	1.73049	2.05791	8.23162	1.98781	1.40559	3.70938	0.514476	0.36379	0.181895	0.163933	0.633395	0.339428	0.223939
COL1A2	3.31593	1.65796	2.88668	2.60162	1.83963	2.04119	9.37885	2.26484	3.43286	2.60162	0.255149	0.146545	0.103623	0.18678	0.476125	0.386734	0.255149
COL3A1	8.82243	5.43084	7.16604	5.62236	1.50647	2.71542	11.6413	3.2292	3.97561	5.62236	0.223939	0.275701	0.000538479	0.115918	1.35771	0.104471	0.275701
COL5A2	4.67035	5.00555	3.53946	2.777	1.83214	2.03289	6.16256	1.59497	1.3885	1.3885	0.335301	0.179683	0.237094	0.18602	0.359367	0.221216	0.291897
CTNNB1	2.83998	1.63114	1.63114	1.27977	1.80987	1.41999	2.47235	1.47007	0.904933	0.519747	0.468423	0.354998	0.502043	0.685811	0.760955	0.760955	0.709996
DSC2	2.6498	6.08764	4.9447	6.30232	1.68866	1.52191	4.61357	3.61973	2.38813	2.22821	0.251021	0.190239	0.117106	0.139263	0.218527	0.331225	0.154522
DSP	41.3722	13.6477	33.6046	18.6433	45.9053	0.562759	1.05014	0.384375	0.768751	0.823927	0.0703448	0.14069	0.0753937	0.156105	0.371282	0.0928206	0.106623
EGFR	419.278	1.75536	5.32125	9.59155	6.78225	13.1025	9.26483	3.39113	5.90429	10.28	0.0891121	0.117584	0.144763	0.000720739	0.00171422	0.135069	0.620613
ERBB3	292.87	414.181	443.908	81.24	324.96	0.00338675	0.613067	0.34012	0.634687	0.837475	0.133427	0.0766334	0.000641669	0.240501	2.45227	0.572012	0.000846688
ESR1	110.525	44.8873	48.109	4.40223	92.9405	0.610573	0.654396	0.446965	0.677473	0.316052	0.0503535	0.0332209	0.115682	0.104258	0.284842	0.327198	0.142421
F11R	4.42924	4.42924	8.26525	3.02526	4.27836	1.36326	2.06631	0.810598	0.931133	0.573179	0.138414	0.138414	0.296696	0.534795	0.481985	0.553655	0.481985
FN1	197.202	9.34069	14.1578	16.8366	14.6571	1.0894	4.35759	0.74408	1.12781	1.05229	0.0449209	0.0516005	0.0317638	0.0498428	0.825608	0.0898417	0.136175
FZD7	0.635982	1.79883	3.13194	3.99185	9.8291	3.35674	5.45303	3.99185	3.24239	2.13918	0.0852036	0.0794978	0.224854	0.249491	0.365276	0.296696	0.340815
GSC	28.3157	788.807	105.678	14.6571	22.216	7.07892	10.7296	3.66428	6.83779	8.4183	0.00198524	0.335301	0.00851091	0.008221	0.0195529	0.00794096	0.0112302
GSK3B	2.16993	2.86324	2.02461	1.29025	2.09601	1.2463	1.76253	1.20384	0.851245	1.12323	0.333937	0.311574	0.623148	0.645123	0.667874	0.623148	0.667874
IGFBP4	39.8815	28.2005	7.05012	2.40769	6.35392	1.43162	1.53437	0.645123	0.488912	0.370526	0.126538	0.102781	0.290709	0.345713	0.333937	0.271241	0.271241
IL1RN	3.68676	11.9783	1.05874	1.66135	5.39773	0.69851	1.21618	0.674716	0.293687	1.34943	0.608088	0.460845	0.374322	0.674716	0.401189	0.608088	0.608088
ILK	1.76973	2.17879	1.89675	1.59497	1.96364	1.0894	2.17879	1.20876	1.20876	0.854723	0.508222	0.38516	0.412804	0.694251	0.670602	0.670602	0.583793
ITGA5	0.870551	0.615572	0.870551	1.8025	2.21914	1.6245	2.82843	1.56917	1.36604	1.56917	0.406126	0.353553	0.5	0.840896	0.870551	0.933033	0.707107
ITGAV	6.90784	6.01363	3.70182	2.90439	3.33627	1.22115	2.44229	1.10056	1.02686	1.10056	0.265767	0.284842	0.231364	0.294887	0.265767	0.327198	0.402828
ITGB1	2.66062	2.48245	1.75536	1.37723	0.559327	0.438839	2.1611	0.688613	0.454315	0.299736	0.764064	0.620613	0.940673	1.19894	1.00819	1.42579	1.63781
JAG1	3.95137	1.05874	6.87973	2.69887	6.20036	3.68676	6.87973	1.78059	2.3495	1.17475	0.0576056	0.0617402	0.174628	0.314766	0.325866	0.748645	0.349255
KRT19	1623.29	1147.84	999.253	241.304	840.268	0.0016592	0.000889145	0.000801342	4.33102	0.471296	0.522936	0.184886	0.00031436	0.0478514	6.79609	1.58525	0.0700586
KRT7	913.521	1590.53	301.35	823.311	882.403	0.0139392	0.00746985	0.0067322	1.13705	1.72344	0.315409	0.000758425	0.00264099	0.00255103	1.44924	1.66474	0.588573
MAP1B	12.225	4.3222	2.66062	2.56999	8.94924	1.75536	4.3222	1.11865	1.285	2.39789	0.0891121	0.155153	0.191016	0.149868	0.356448	0.270137	0.310306
MITF	13.2637	9.37885	1.34668	1.83963	3.20297	1.77696	1.65796	2.60162	2.11317	3.94332	0.255149	0.180418	0.146545	0.151712	0.207245	0.293089	0.255149
MMP2	3.31593	4.08238	8.75078	6.40595	11.1534	5.77336	9.37885	3.67925	5.20325	5.20325	0.207245	0.193367	0.00106821	0.00103182	1.2565	0.62825	0.62825
MMP3	1.38004	1.12094	3.17049	5.71481	14.0715	8.9675	14.5677	3.51788	7.54074	7.54074	0.280234	0.150174	0.00134769	0.666513	0.00309618	1.28762	0.64381
MMP9	0.346419	1.29288	1.38567	2.17436	3.29571	3.41193	5.5427	4.66083	4.66083	4.34871	0.198965	0.198965	0.173209	0.253593	0.262536	0.60315	0.457102
MSN	0.261468	0.300348	0.522936	1.4287	1.64115	1.20139	2.09174	1.64115	1.88518	1.75894	0.64381	0.522936	0.910484	1.4287	1.20139	1.38004	1.04587
MST1R	24.3505	13.9857	8.60922	3.87953	7.23946	1.41999	2.00817	0.484941	5.11907	4.15798	0.218527	0.203893	0.0475597	0.105542	0.0887495	0.154522	0.134519
NODAL	0.651733	0.92169	2.26947	1.78059	1.17475	2.26947	3.20951	1.25907	1.02268	0.954193	0.246961	0.325866	0.69851	0.890294	0.651733	1.13473	1.05874
NOTCH1	0.352115	1.22613	2.28805	3.12557	3.12557	2.45227	3.0191	1.10505	1.45813	0.680241	0.188694	0.216752	0.433504	0.897583	0.867008	1.06741	0.867008
NUDT13	1.11183	1.19163	3.14474	2.00408	1.86987	1.80618	3.14474	1.15104	1.07396	0.616828	0.31929	0.342207	0.555917	0.616828	0.595817	0.842612	0.786185
OCLN	8.78653	11.5939	9.41717	2.2741	3.69428	2.70437	1.78422	1.0609	1.13705	0.989858	0.128096	0.294287	0.294287	0.284262	0.416184	0.0242696	0.676093
PDGFRB	1.1028	1.35771	3.84019	3.2292	4.89455	5.43084	13.3723	2.81118	3.2292	2.81118	0.0600029	0.0738723	0.120006	0.175699	0.295489	0.417885	0.514476
PLEK2	11.6888	3.59766	3.59766	1.31682	0.931133	1.10731	2.06631	1.31682	0.997963	0.810598	0.276827	0.391493	0.317991	0.352833	0.449707	0.593393	0.681629
PPPDE2	1.78422	1.44924	1.66474	1.97972	2.79974	1.44924	1.78422	1.13705	1.0609	1.13705	0.315409	0.362309	0.512383	0.653063	0.630817	0.776627	0.630817
PTK2	5.08786	7.19532	3.59766	2.45727	1.86227	0.839184	1.79883	0.868778	0.573179	0.498982	0.317991	0.317991	0.516578	0.434389	0.681629	0.516578	0.553655
PTP4A1	4.26965	6.47158	5.25656	1.18437	0.781392	0.533706	0.808947	0.962006	0.592184	1.03105	0.613067	0.572012	0.613067	0.481003	0.572012	0.754775	0.657069
RAC1	5.32125	5.70317	1.33031	1.37723	1.37723	0.940673	1.42579	1.285	1.285	1.47607	0.540275	0.470336	0.289526	0.423891	0.409452	0.712897	0.438839
RGS2	0.145354	0.357905	1.08496	1.58848	1.95565	1.6445	3.06874	1.95565	1.70249	1.29025	0.822249	0.581418	0.822249	0.524003	0.767185	1.2463	1.33575
SERPINE1	15.8055	7.90274	22.3523	5.39773	7.63354	3.43987	11.1762	3.81677	2.51813	5.39773	0.115211	0.152022	0.00167962	0.00162241	1.13473	0.264686	0.304044
SIP1	1.78422	2.19663	1.55325	1.50034	1.60803	1.09832	1.66474	1.13705	1.0609	0.804015	0.676093	0.549158	0.47807	0.699936	0.549158	0.676093	0.832368
SMAD2	0.852983	1.82841	1.82841	1.64785	1.24884	1.2063	2.4126	1.43454	0.946443	1.24884	0.562759	0.64644	0.457102	0.543589	0.60315	0.852983	0.742564
SNAI1	1.0206	2.04119	4.68943	3.94332	3.20297	2.1877	2.88668	1.2137	1.71643	2.26484	0.103623	0.136731	0.255149	0.459906	0.386734	0.62825	0.673342
SNAI2	1.15339	2.30678	3.26228	7.23946	2.38813	6.99286	7.49476	8.91282	12.6046	14.4789	0.354998	0.502043	0.00170724	0.226233	0.00392221	0.269038	1.07615
SNAI3	0.152643	0.531535	0.751703	1.26421	1.66813	2.61758	1.50341	1.4522	1.55642	1.55642	0.805656	0.751703	0.751703	1.10056	0.701364	1.22115	1.30879
SOX10	0.457102	0.562759	1.48513	85.6623	0.0104568	7.83856	4.50207	1.89289	1.24884	1.64785	0.150787	0.228551	0.48991	1.33847	0.525072	1.2063	1.48513
SPARC	2.72652	3.85588	2.72652	3.24239	9.8291	4.13263	7.19532	1.73756	2.29272	2.13918	0.104898	0.091319	0.112427	0.116392	0.276827	0.340815	0.365276
SPP1	10.686	85.4878	4.65134	3.9113	1.82468	1.88903	2.16993	1.70249	1.29025	1.95565	0.290709	0.205562	0.411124	0.000587814	2.16993	0.0958982	0.623148
STAT3	2.48245	2.1611	1.88135	1.58202	1.94769	1.1581	2.1611	1.11865	0.90863	0.90863	0.382032	0.382032	0.540275	0.688613	0.620613	0.712897	0.579052
STEAP1	38.4445	6.34098	1.28762	1.64115	2.48752	1.82097	4.48375	1.4287	0.117824	0.290117	0.0375435	0.0402381	0.690018	0.942592	1.20139	1.38004	1.20139
TCF3	0.92169	1.71993	3.43987	1.44629	1.90839	1.49729	1.39702	1.55009	1.55009	2.51813	0.567367	0.529372	0.325866	0.337358	0.608088	0.567367	0.460845
TCF4	0.14069	0.371282	1.05014	2.33042	2.02875	2.4126	2.58576	1.76613	2.02875	2.49768	0.742564	0.525072	0.426491	0.582604	0.852983	0.852983	0.97982
TFPI2	0.329877	1.1487	2.46229	1.93187	1.8025	1.86607	5.65685	2.54912	2.92817	1.56917	0.267943	0.287175	0.378929	0.554785	0.406126	0.812252	0.466516
TGFB1	0.131804	0.983823	1.21123	1.77334	2.8808	3.19645	2.42246	1.34394	1.34394	1.34394	0.229485	0.282529	0.695668	1.09162	1.13012	1.21123	0.983823
TGFB2	3.809	2.69337	3.31593	10.4065	1.60149	1.77696	1.34668	1.30081	1.39418	1.60149	0.314125	0.314125	0.238062	0.141553	0.255149	0.414491	0.72167
TGFB3	3.23579	7.43389	2.62828	2.36874	3.59033	1.22613	1.99186	1.26937	1.03105	1.03105	0.352115	0.328535	0.328535	0.276264	0.377387	0.433504	0.328535
TIMP1	24.9536	10.8617	1.5596	0.993903	7.95122	0.960047	1.35771	0.496951	0.8073	2.13048	0.295489	0.316697	0.240012	0.351398	0.257238	0.36379	0.36379
TMEFF1	2.67149	7.05012	1.88903	1.4821	1.38285	0.667874	2.49259	1.38285	0.912342	1.38285	0.333937	0.411124	0.411124	0.524003	0.506154	0.715809	0.440632
TMEM132A	2.24188	4.48375	20.6019	4.04098	3.77037	3.64194	3.90333	0.765623	0.439735	0.290117	0.0569053	0.0462214	0.345009	0.471296	0.910484	0.910484	0.64381
TSPAN13	15.8701	10.4703	3.96751	1.78786	3.11285	0.805656	1.50341	0.677473	0.726098	0.513429	0.350682	0.305286	0.24797	0.417034	0.531535	0.350682	0.43174
TWIST1	1.10731	37.9771	4.42924	8.55673	9.8291	5.84442	11.6888	2.82267	4.27836	3.02526	0.0794978	0.170407	0.00248431	0.378157	0.00570744	0.391493	0.899415
VCAN	3.95137	1.30347	4.53893	1.66135	1.44629	1.21618	2.99458	1.25907	0.723143	1.02268	0.608088	0.493921	0.200594	0.477096	0.748645	0.651733	0.374322
VIM	0.211514	0.299126	0.368267	1.15575	0.817235	1.04162	2.39301	2.31149	2.01227	2.31149	1.28238	1.11638	0.906779	0.875891	0.971862	1.37442	1.11638
VPS13A	1.00409	1.52191	2.30678	1.93977	1.47007	1.15339	2.6498	1.19407	0.78779	0.78779	0.437054	0.437054	0.709996	0.685811	0.709996	0.815571	0.815571
WNT11	3.62712	0.789397	1.81356	4.62298	7.51006	2.08323	1.28238	1.87751	3.26894	3.26894	0.242966	0.320595	0.184133	0.125767	0.394699	0.394699	0.368267
WNT5A	5.23517	1.06307	2.27874	4.7182	3.57572	3.22262	7.40364	3.57572	2.20112	1.26421	0.0939629	0.0763216	0.265767	0.256714	0.402828	0.24797	0.402828
WNT5B	0.349255	0.493921	1.39702	3.10018	5.39773	5.58808	7.37352	4.699	9.39799	5.78514	0.230422	0.187161	0.132343	0.180786	0.230422	0.401189	0.246961
ZEB1	0.119031	0.414491	1.0206	2.60162	1.71643	2.88668	3.31593	1.83963	1.30081	1.2137	0.510298	0.510298	0.828981	0.74712	0.95225	0.95225	1.09385
ZEB2	0.172504	0.396311	1.28762	2.85741	2.66605	3.39805	4.48375	1.88518	2.48752	2.66605	0.455242	0.369771	0.396311	0.471296	0.64381	0.560469	0.690018

## Sheet: HC
Hierarchical clustering analysis. Performed in GenEx using log2 transformed data. Different algorithms produce the same pattern
														Blue samples	EpCAM+/hMAM-
														Red samples	EpCAM+/hMAM+
														Green samples	EpCAM depleted
	HC average linkage and Euclidean							HC average linkage and Pearssons correlation
	HC Ward's algorithm and Euclidean							HC Ward's algorithm and Pearssons correlation

## Sheet: t-test 1
2-tailed unpaired t-test between EpCAM+/hMAM- (5 arrays) and EpCAM- (7 arrays)
Group 1	Group 2	P Value	KS Group 1	KS Group 2	Difference between means
WNT5B (EpCAM+/hMAM-)	WNT5B (EpCAM-)	<1*10^-8	Passed	Passed	4.86857
MITF (EpCAM+/hMAM-)	MITF (EpCAM-)	9.6e-08	Passed	Passed	3.47714
MMP9 (EpCAM+/hMAM-)	MMP9 (EpCAM-)	1.9e-07	Passed	Passed	4.01143
DSC2 (EpCAM+/hMAM-)	DSC2 (EpCAM-)	4.2e-07	Passed	Passed	3.81714
TGFB3 (EpCAM+/hMAM-)	TGFB3 (EpCAM-)	6.29e-07	Passed	Passed	1.88571
ZEB2 (EpCAM+/hMAM-)	ZEB2 (EpCAM-)	8.23e-07	Passed	Passed	2.51429
ITGAV (EpCAM+/hMAM-)	ITGAV (EpCAM-)	2.25e-06	Failed	Passed	2.15429
FZD7 (EpCAM+/hMAM-)	FZD7 (EpCAM-)	4.129e-06	Passed	Passed	4.1
TCF3 (EpCAM+/hMAM-)	TCF3 (EpCAM-)	6.015e-06	Failed	Passed	1.81429
GSC (EpCAM+/hMAM-)	GSC (EpCAM-)	6.536e-06	Passed	Passed	9.00571
WNT11 (EpCAM+/hMAM-)	WNT11 (EpCAM-)	6.826e-06	Passed	Passed	3.04
SPARC (EpCAM+/hMAM-)	SPARC (EpCAM-)	9.661e-06	Passed	Failed	4.14286
CALD1 (EpCAM+/hMAM-)	CALD1 (EpCAM-)	1.0796e-05	Passed	Passed	4.44571
COL5A2 (EpCAM+/hMAM-)	COL5A2 (EpCAM-)	1.1641e-05	Passed	Passed	3.05143
COL1A2 (EpCAM+/hMAM-)	COL1A2 (EpCAM-)	1.1714e-05	Passed	Passed	3.84
TCF4 (EpCAM+/hMAM-)	TCF4 (EpCAM-)	1.3038e-05	Passed	Passed	1.71143
MAP1B (EpCAM+/hMAM-)	MAP1B (EpCAM-)	1.7756e-05	Passed	Passed	3.28
RAC1 (EpCAM+/hMAM-)	RAC1 (EpCAM-)	2.6872e-05	Passed	Passed	1.48
TFPI2 (EpCAM+/hMAM-)	TFPI2 (EpCAM-)	2.9313e-05	Passed	Passed	2.62571
PDGFRB (EpCAM+/hMAM-)	PDGFRB (EpCAM-)	3.2554e-05	Passed	Passed	4.65143
WNT5A (EpCAM+/hMAM-)	WNT5A (EpCAM-)	4.4511e-05	Passed	Failed	3.81143
TGFB2 (EpCAM+/hMAM-)	TGFB2 (EpCAM-)	5.1741e-05	Passed	Passed	2.26571
MST1R (EpCAM+/hMAM-)	MST1R (EpCAM-)	6.3707e-05	Passed	Passed	4.00571
CDH2 (EpCAM+/hMAM-)	CDH2 (EpCAM-)	8.3407e-05	Passed	Passed	3.18571
BMP1 (EpCAM+/hMAM-)	BMP1 (EpCAM-)	0.000137742	Passed	Passed	3.14
DSP (EpCAM+/hMAM-)	DSP (EpCAM-)	0.000179009	Passed	Passed	2.46286
TIMP1 (EpCAM+/hMAM-)	TIMP1 (EpCAM-)	0.000254521	Passed	Passed	1.72571
PLEK2 (EpCAM+/hMAM-)	PLEK2 (EpCAM-)	0.000341621	Passed	Passed	1.51714
BMP7 (EpCAM+/hMAM-)	BMP7 (EpCAM-)	0.000345511	Passed	Failed	8.13429
SNAI1 (EpCAM+/hMAM-)	SNAI1 (EpCAM-)	0.000379468	Passed	Passed	2.67143
PPPDE2 (EpCAM+/hMAM-)	PPPDE2 (EpCAM-)	0.000410532	Passed	Passed	1.28
CDH1 (EpCAM+/hMAM-)	CDH1 (EpCAM-)	0.000438406	Failed	Passed	2.57714
JAG1 (EpCAM+/hMAM-)	JAG1 (EpCAM-)	0.000481565	Passed	Passed	3.66
SMAD2 (EpCAM+/hMAM-)	SMAD2 (EpCAM-)	0.000519861	Passed	Passed	1.15429
ITGA5 (EpCAM+/hMAM-)	ITGA5 (EpCAM-)	0.000571844	Failed	Passed	1.48286
ILK (EpCAM+/hMAM-)	ILK (EpCAM-)	0.000649533	Passed	Passed	1.18286
FN1 (EpCAM+/hMAM-)	FN1 (EpCAM-)	0.000650534	Failed	Passed	3.94
TMEFF1 (EpCAM+/hMAM-)	TMEFF1 (EpCAM-)	0.00103169	Passed	Passed	1.41143
GSK3B (EpCAM+/hMAM-)	GSK3B (EpCAM-)	0.00111117	Passed	Failed	1.18571
SIP1 (EpCAM+/hMAM-)	SIP1 (EpCAM-)	0.00112644	Passed	Passed	0.837143
EGFR (EpCAM+/hMAM-)	EGFR (EpCAM-)	0.00113826	Passed	Failed	7.57429
STAT3 (EpCAM+/hMAM-)	STAT3 (EpCAM-)	0.00130082	Passed	Passed	1.12286
ZEB1 (EpCAM+/hMAM-)	ZEB1 (EpCAM-)	0.00168563	Passed	Passed	1.33714
TSPAN13 (EpCAM+/hMAM-)	TSPAN13 (EpCAM-)	0.00203121	Passed	Passed	1.10571
SNAI3 (EpCAM+/hMAM-)	SNAI3 (EpCAM-)	0.00225264	Failed	Passed	0.877143
RGS2 (EpCAM+/hMAM-)	RGS2 (EpCAM-)	0.00226311	Passed	Passed	1.16286
SNAI2 (EpCAM+/hMAM-)	SNAI2 (EpCAM-)	0.00256934	Passed	Failed	6.64857
TWIST1 (EpCAM+/hMAM-)	TWIST1 (EpCAM-)	0.00298565	Passed	Passed	5.86
VIM (EpCAM+/hMAM-)	VIM (EpCAM-)	0.00323823	Failed	Passed	0.84
ESR1 (EpCAM+/hMAM-)	ESR1 (EpCAM-)	0.00352119	Passed	Passed	2.17714
IGFBP4 (EpCAM+/hMAM-)	IGFBP4 (EpCAM-)	0.00391984	Passed	Failed	1.74
OCLN (EpCAM+/hMAM-)	OCLN (EpCAM-)	0.004463	Passed	Failed	2.72
SERPINE1 (EpCAM+/hMAM-)	SERPINE1 (EpCAM-)	0.00514529	Passed	Failed	6.16
VCAN (EpCAM+/hMAM-)	VCAN (EpCAM-)	0.00515614	Passed	Passed	1.43429
F11R (EpCAM+/hMAM-)	F11R (EpCAM-)	0.00612534	Passed	Failed	1.67429
MMP3 (EpCAM+/hMAM-)	MMP3 (EpCAM-)	0.00634842	Passed	Passed	6.26286
COL3A1 (EpCAM+/hMAM-)	COL3A1 (EpCAM-)	0.00780877	Passed	Failed	5.46857
NUDT13 (EpCAM+/hMAM-)	NUDT13 (EpCAM-)	0.0101638	Passed	Passed	1.29143
AHNAK (EpCAM+/hMAM-)	AHNAK (EpCAM-)	0.0105371	Passed	Passed	1.99429
SOX10 (EpCAM+/hMAM-)	SOX10 (EpCAM-)	0.0114664	Passed	Passed	2.21429
MMP2 (EpCAM+/hMAM-)	MMP2 (EpCAM-)	0.0119474	Passed	Failed	6.11429
CAV2 (EpCAM+/hMAM-)	CAV2 (EpCAM-)	0.0142653	Passed	Failed	5.77143
MSN (EpCAM+/hMAM-)	MSN (EpCAM-)	0.014362	Passed	Passed	0.811429
CAMK2N1 (EpCAM+/hMAM-)	CAMK2N1 (EpCAM-)	0.0159068	Passed	Passed	2.14
CTNNB1 (EpCAM+/hMAM-)	CTNNB1 (EpCAM-)	0.0188913	Passed	Passed	1.02857
TGFB1 (EpCAM+/hMAM-)	TGFB1 (EpCAM-)	0.0193829	Failed	Passed	1.40571
VPS13A (EpCAM+/hMAM-)	VPS13A (EpCAM-)	0.0198561	Passed	Failed	0.88
NODAL (EpCAM+/hMAM-)	NODAL (EpCAM-)	0.0213155	Passed	Passed	1.3
NOTCH1 (EpCAM+/hMAM-)	NOTCH1 (EpCAM-)	0.0255527	Passed	Failed	1.50286
PTK2 (EpCAM+/hMAM-)	PTK2 (EpCAM-)	0.0283509	Passed	Passed	0.834286
SPP1 (EpCAM+/hMAM-)	SPP1 (EpCAM-)	0.0671451	Passed	Passed	3.54571
PTP4A1 (EpCAM+/hMAM-)	PTP4A1 (EpCAM-)	0.0955957	Passed	Passed	0.331429
TMEM132A (EpCAM+/hMAM-)	TMEM132A (EpCAM-)	0.111815	Passed	Passed	1.82286
ITGB1 (EpCAM+/hMAM-)	ITGB1 (EpCAM-)	0.138852	Passed	Passed	0.745714
IL1RN (EpCAM+/hMAM-)	IL1RN (EpCAM-)	0.18458	Passed	Failed	0.511429
AKT1 (EpCAM+/hMAM-)	AKT1 (EpCAM-)	0.206765	Passed	Passed	0.808571
KRT19 (EpCAM+/hMAM-)	KRT19 (EpCAM-)	0.358079	Passed	Passed	2.89714
ERBB3 (EpCAM+/hMAM-)	ERBB3 (EpCAM-)	0.457722	Failed	Passed	1.86571
STEAP1 (EpCAM+/hMAM-)	STEAP1 (EpCAM-)	0.458537	Passed	Failed	1.02
KRT7 (EpCAM+/hMAM-)	KRT7 (EpCAM-)	0.939865	Passed	Passed	0.205714
Non-parametric tests, Mann-Whitney calculations of p-value:
	EGFR (EpCAM-)	EGFR (EpCAM+/hMAM-)				SPARC (EpCAM-)	SPARC (EpCAM+/hMAM-)
	-2.88824	3.21176				-1.55294	2.84706
	-10.4382	1.76176				-3.10294	0.797059
	-2.78824	3.71176				-3.15294	2.04706
	-9.18824	3.36176				-1.85294	1.09706
	-0.688235	2.56176				-1.45294	1.19706
	-3.08824					-3.45294
	-3.48824					-3.25294
MeanRank A/B	4	10			MeanRank A/B	4	10
U		0			U		0
U´		35			U´		35
Z		-2.76079			Z		-2.76079
Total Rank	28	50			Total Rank	28	50
P (2-tail)		0.00576612			P (2-tail)		0.00576612

## Sheet: t-test 2 
2-tailed unpaired t-test between EpCAM+/hMAM+ (5 arrays) and EpCAM- (7 arrays)
Group 1	Group 2	P Value	KS Group 1	KS Group 2	Difference between means
DSP (EpCAM+/hMAM+)	DSP (EpCAM-)	1.2e-08	Passed	Passed	7.81286				Non-parametric tests, Mann-Whitney calculations of p-value:
ITGAV (EpCAM+/hMAM+)	ITGAV (EpCAM-)	1.3e-08	Passed	Passed	3.88429
COL5A2 (EpCAM+/hMAM+)	COL5A2 (EpCAM-)	1.21e-07	Passed	Passed	3.74143
TGFB3 (EpCAM+/hMAM+)	TGFB3 (EpCAM-)	1.32e-07	Passed	Passed	3.35571					EGFR (EpCAM-)	EGFR (EpCAM+/hMAM+)
MST1R (EpCAM+/hMAM+)	MST1R (EpCAM-)	2.11e-07	Passed	Passed	6.29571					-2.88824	2.76176
DSC2 (EpCAM+/hMAM+)	DSC2 (EpCAM-)	5.6e-07	Passed	Passed	4.34714					-10.4382	2.41176
ILK (EpCAM+/hMAM+)	ILK (EpCAM-)	1.094e-06	Passed	Passed	1.77286					-2.78824	3.26176
STAT3 (EpCAM+/hMAM+)	STAT3 (EpCAM-)	1.912e-06	Passed	Passed	1.87286					-9.18824	8.71176
SIP1 (EpCAM+/hMAM+)	SIP1 (EpCAM-)	1.956e-06	Passed	Passed	1.44714					-0.688235	0.811765
ESR1 (EpCAM+/hMAM+)	ESR1 (EpCAM-)	2.364e-06	Passed	Passed	8.42714					-3.08824
MAP1B (EpCAM+/hMAM+)	MAP1B (EpCAM-)	2.655e-06	Passed	Passed	4.67					-3.48824
SPARC (EpCAM+/hMAM+)	SPARC (EpCAM-)	3.454e-06	Passed	Failed	4.51286				MeanRank A/B	4	10
GSC (EpCAM+/hMAM+)	GSC (EpCAM-)	4.142e-06	Passed	Passed	12.1157				U		0
COL1A2 (EpCAM+/hMAM+)	COL1A2 (EpCAM-)	5.065e-06	Passed	Passed	3.37				U´		35
PTK2 (EpCAM+/hMAM+)	PTK2 (EpCAM-)	6.323e-06	Passed	Passed	2.96429				Z		-2.76079
F11R (EpCAM+/hMAM+)	F11R (EpCAM-)	6.879e-06	Passed	Failed	3.82429				Total Rank	28	50
CAMK2N1 (EpCAM+/hMAM+)	CAMK2N1 (EpCAM-)	7.607e-06	Passed	Passed	6.23				P (2-tail)		0.00576612
FN1 (EpCAM+/hMAM+)	FN1 (EpCAM-)	8.758e-06	Failed	Passed	8.05
IGFBP4 (EpCAM+/hMAM+)	IGFBP4 (EpCAM-)	1.264e-05	Passed	Failed	5.51
CDH1 (EpCAM+/hMAM+)	CDH1 (EpCAM-)	1.5487e-05	Passed	Passed	5.98714					SPARC (EpCAM-)	SPARC (EpCAM+/hMAM+)
MITF (EpCAM+/hMAM+)	MITF (EpCAM-)	1.8876e-05	Passed	Passed	4.26714					-1.55294	3.29706
TSPAN13 (EpCAM+/hMAM+)	TSPAN13 (EpCAM-)	1.9556e-05	Passed	Passed	3.81571					-3.10294	1.44706
CALD1 (EpCAM+/hMAM+)	CALD1 (EpCAM-)	1.9752e-05	Passed	Passed	4.17571					-3.15294	1.69706
TGFB2 (EpCAM+/hMAM+)	TGFB2 (EpCAM-)	2.9886e-05	Passed	Passed	3.53571					-1.85294	1.44706
PPPDE2 (EpCAM+/hMAM+)	PPPDE2 (EpCAM-)	3.0185e-05	Passed	Passed	1.83					-1.45294	1.94706
GSK3B (EpCAM+/hMAM+)	GSK3B (EpCAM-)	3.0486e-05	Passed	Failed	1.93571					-3.45294
BMP1 (EpCAM+/hMAM+)	BMP1 (EpCAM-)	3.8394e-05	Passed	Passed	3.55					-3.25294
WNT5A (EpCAM+/hMAM+)	WNT5A (EpCAM-)	4.7556e-05	Passed	Failed	3.78143				MeanRank A/B	4	10
CTNNB1 (EpCAM+/hMAM+)	CTNNB1 (EpCAM-)	7.5302e-05	Passed	Passed	1.59857				U		0
BMP7 (EpCAM+/hMAM+)	BMP7 (EpCAM-)	8.3051e-05	Passed	Failed	10.2443				U´		35
KRT7 (EpCAM+/hMAM+)	KRT7 (EpCAM-)	0.000105393	Passed	Passed	13.7357				Z		-2.76079
WNT11 (EpCAM+/hMAM+)	WNT11 (EpCAM-)	0.000106356	Passed	Passed	3.39				Total Rank	28	50
TCF3 (EpCAM+/hMAM+)	TCF3 (EpCAM-)	0.00011472	Passed	Passed	1.86429				P (2-tail)		0.00576612
TMEFF1 (EpCAM+/hMAM+)	TMEFF1 (EpCAM-)	0.000127481	Passed	Passed	2.34143
OCLN (EpCAM+/hMAM+)	OCLN (EpCAM-)	0.00013232	Passed	Failed	4.81
KRT19 (EpCAM+/hMAM+)	KRT19 (EpCAM-)	0.000157731	Passed	Passed	12.5129
ERBB3 (EpCAM+/hMAM+)	ERBB3 (EpCAM-)	0.000172464	Failed	Passed	12.2157
PDGFRB (EpCAM+/hMAM+)	PDGFRB (EpCAM-)	0.000173981	Passed	Passed	3.78143
TIMP1 (EpCAM+/hMAM+)	TIMP1 (EpCAM-)	0.000260816	Passed	Passed	4.03571
FZD7 (EpCAM+/hMAM+)	FZD7 (EpCAM-)	0.000277403	Passed	Passed	3.73
SMAD2 (EpCAM+/hMAM+)	SMAD2 (EpCAM-)	0.000278161	Passed	Passed	1.20429
JAG1 (EpCAM+/hMAM+)	JAG1 (EpCAM-)	0.000279746	Passed	Passed	4.05
VPS13A (EpCAM+/hMAM+)	VPS13A (EpCAM-)	0.000311959	Passed	Failed	1.31
RAC1 (EpCAM+/hMAM+)	RAC1 (EpCAM-)	0.000326003	Failed	Passed	2.39
SNAI1 (EpCAM+/hMAM+)	SNAI1 (EpCAM-)	0.000340526	Passed	Passed	3.08143
VCAN (EpCAM+/hMAM+)	VCAN (EpCAM-)	0.000375137	Passed	Passed	2.24429
IL1RN (EpCAM+/hMAM+)	IL1RN (EpCAM-)	0.000527453	Passed	Failed	2.68143
NUDT13 (EpCAM+/hMAM+)	NUDT13 (EpCAM-)	0.000566034	Passed	Passed	1.66143
PLEK2 (EpCAM+/hMAM+)	PLEK2 (EpCAM-)	0.000688118	Passed	Passed	2.76714
AHNAK (EpCAM+/hMAM+)	AHNAK (EpCAM-)	0.000705932	Passed	Passed	3.16429
AKT1 (EpCAM+/hMAM+)	AKT1 (EpCAM-)	0.000713356	Passed	Passed	2.69857
TMEM132A (EpCAM+/hMAM+)	TMEM132A (EpCAM-)	0.00150677	Failed	Passed	4.05286
SERPINE1 (EpCAM+/hMAM+)	SERPINE1 (EpCAM-)	0.00172229	Passed	Failed	7.33
MMP9 (EpCAM+/hMAM+)	MMP9 (EpCAM-)	0.00190053	Passed	Passed	2.28143
PTP4A1 (EpCAM+/hMAM+)	PTP4A1 (EpCAM-)	0.00201074	Passed	Passed	2.14143
EGFR (EpCAM+/hMAM+)	EGFR (EpCAM-)	0.00204787	Passed	Failed	8.24429
TWIST1 (EpCAM+/hMAM+)	TWIST1 (EpCAM-)	0.00281013	Passed	Passed	6.39
WNT5B (EpCAM+/hMAM+)	WNT5B (EpCAM-)	0.00285595	Passed	Passed	2.59857
COL3A1 (EpCAM+/hMAM+)	COL3A1 (EpCAM-)	0.00758902	Failed	Failed	5.53857
TFPI2 (EpCAM+/hMAM+)	TFPI2 (EpCAM-)	0.00985407	Passed	Passed	1.57571
MMP2 (EpCAM+/hMAM+)	MMP2 (EpCAM-)	0.0109878	Passed	Failed	6.24429
VIM (EpCAM+/hMAM+)	VIM (EpCAM-)	0.0120547	Passed	Passed	1.21
CAV2 (EpCAM+/hMAM+)	CAV2 (EpCAM-)	0.0123012	Failed	Failed	6.10143
SPP1 (EpCAM+/hMAM+)	SPP1 (EpCAM-)	0.0132129	Passed	Passed	5.69571
SNAI2 (EpCAM+/hMAM+)	SNAI2 (EpCAM-)	0.0175248	Passed	Failed	4.81857
MMP3 (EpCAM+/hMAM+)	MMP3 (EpCAM-)	0.0230569	Passed	Passed	5.05286
STEAP1 (EpCAM+/hMAM+)	STEAP1 (EpCAM-)	0.0270418	Passed	Failed	3.35
NOTCH1 (EpCAM+/hMAM+)	NOTCH1 (EpCAM-)	0.0463748	Passed	Failed	1.55286
ITGA5 (EpCAM+/hMAM+)	ITGA5 (EpCAM-)	0.0482994	Passed	Passed	0.872857
CDH2 (EpCAM+/hMAM+)	CDH2 (EpCAM-)	0.0636345	Passed	Passed	2.57571
NODAL (EpCAM+/hMAM+)	NODAL (EpCAM-)	0.0646372	Passed	Passed	0.97
ITGB1 (EpCAM+/hMAM+)	ITGB1 (EpCAM-)	0.178133	Passed	Passed	0.584286
ZEB2 (EpCAM+/hMAM+)	ZEB2 (EpCAM-)	0.219271	Passed	Passed	0.884286
MSN (EpCAM+/hMAM+)	MSN (EpCAM-)	0.263662	Passed	Passed	0.618571
SNAI3 (EpCAM+/hMAM+)	SNAI3 (EpCAM-)	0.391083	Passed	Passed	0.472857
TGFB1 (EpCAM+/hMAM+)	TGFB1 (EpCAM-)	0.538403	Passed	Passed	0.495714
RGS2 (EpCAM+/hMAM+)	RGS2 (EpCAM-)	0.726265	Passed	Passed	0.227143
SOX10 (EpCAM+/hMAM+)	SOX10 (EpCAM-)	0.795353	Passed	Passed	0.484286
TCF4 (EpCAM+/hMAM+)	TCF4 (EpCAM-)	0.813657	Passed	Passed	0.161429
ZEB1 (EpCAM+/hMAM+)	ZEB1 (EpCAM-)	0.94024	Passed	Passed	0.0528571

## Sheet: t-test 3
2-tailed unpaired t-test between EpCAM+ (10 arrays) and EpCAM- (7 arrays)
Group 1	Group 2	P Value	KS Group 1	KS Group 2	Difference between means
DSC2 (EpCAM+)	DSC2 (EpCAM-)	<1*10^-8	Passed	Passed	4.08214				Non-parametric tests, Mann-Whitney calculations of p-value:
SPARC (EpCAM+)	SPARC (EpCAM-)	2.2e-08	Passed	Failed	4.32786
COL5A2 (EpCAM+)	COL5A2 (EpCAM-)	3.8e-08	Passed	Passed	3.39643
COL1A2 (EpCAM+)	COL1A2 (EpCAM-)	4.9e-08	Passed	Passed	3.605					EGFR (EpCAM-)	EGFR (EpCAM+)
CALD1 (EpCAM+)	CALD1 (EpCAM-)	9.9e-08	Passed	Passed	4.31071					-2.88824	3.21176
GSC (EpCAM+)	GSC (EpCAM-)	1.16e-07	Passed	Passed	10.5607					-10.4382	1.76176
MITF (EpCAM+)	MITF (EpCAM-)	2.43e-07	Passed	Passed	3.87214					-2.78824	2.41176
WNT5A (EpCAM+)	WNT5A (EpCAM-)	4.56e-07	Passed	Failed	3.79643					-9.18824	3.71176
BMP1 (EpCAM+)	BMP1 (EpCAM-)	4.92e-07	Passed	Passed	3.345					-0.688235	3.26176
MAP1B (EpCAM+)	MAP1B (EpCAM-)	5.99e-07	Passed	Passed	3.975					-3.08824	3.36176
TCF3 (EpCAM+)	TCF3 (EpCAM-)	7.46e-07	Passed	Passed	1.83929					-3.48824	2.56176
FZD7 (EpCAM+)	FZD7 (EpCAM-)	9.1e-07	Passed	Passed	3.915						8.71176
WNT11 (EpCAM+)	WNT11 (EpCAM-)	1.142e-06	Passed	Passed	3.215						0.811765
PDGFRB (EpCAM+)	PDGFRB (EpCAM-)	1.156e-06	Passed	Passed	4.21643				MeanRank A/B	4	12
BMP7 (EpCAM+)	BMP7 (EpCAM-)	1.356e-06	Passed	Failed	9.18929				U		0
MST1R (EpCAM+)	MST1R (EpCAM-)	1.479e-06	Passed	Passed	5.15071				U´		63
ITGAV (EpCAM+)	ITGAV (EpCAM-)	2.048e-06	Passed	Passed	3.01929				Z		-3.28139
TGFB3 (EpCAM+)	TGFB3 (EpCAM-)	2.558e-06	Passed	Passed	2.62071				Total Rank	28	108
ILK (EpCAM+)	ILK (EpCAM-)	3.839e-06	Passed	Passed	1.47786				P (2-tail)		0.00103298
PPPDE2 (EpCAM+)	PPPDE2 (EpCAM-)	4.275e-06	Passed	Passed	1.555
TGFB2 (EpCAM+)	TGFB2 (EpCAM-)	6.007e-06	Passed	Passed	2.90071
SNAI1 (EpCAM+)	SNAI1 (EpCAM-)	6.214e-06	Passed	Passed	2.87643					WNT5B (EpCAM-)	WNT5B (EpCAM+)
JAG1 (EpCAM+)	JAG1 (EpCAM-)	6.869e-06	Passed	Passed	3.855					-1.31765	2.88235
STAT3 (EpCAM+)	STAT3 (EpCAM-)	1.5001e-05	Passed	Passed	1.49786					-2.46765	2.23235
SIP1 (EpCAM+)	SIP1 (EpCAM-)	1.8684e-05	Passed	Passed	1.14214					-2.91765	0.482353
MMP9 (EpCAM+)	MMP9 (EpCAM-)	2.0405e-05	Passed	Passed	3.14643					-2.11765	2.48235
GSK3B (EpCAM+)	GSK3B (EpCAM-)	2.1922e-05	Passed	Failed	1.56071					-2.01765	1.63235
SMAD2 (EpCAM+)	SMAD2 (EpCAM-)	2.7079e-05	Passed	Passed	1.17929					-2.41765	2.53235
WNT5B (EpCAM+)	WNT5B (EpCAM-)	4.0369e-05	Failed	Passed	3.73357					-2.11765	3.23235
EGFR (EpCAM+)	EGFR (EpCAM-)	4.3713e-05	Failed	Failed	7.90929						-1.51765
FN1 (EpCAM+)	FN1 (EpCAM-)	6.2545e-05	Passed	Passed	5.995						-1.01765
SERPINE1 (EpCAM+)	SERPINE1 (EpCAM-)	6.2714e-05	Passed	Failed	6.745				MeanRank A/B	4.14286	11.8889
TWIST1 (EpCAM+)	TWIST1 (EpCAM-)	7.8764e-05	Passed	Passed	6.125				U		1
RAC1 (EpCAM+)	RAC1 (EpCAM-)	8.5423e-05	Failed	Passed	1.935				U´		62
OCLN (EpCAM+)	OCLN (EpCAM-)	8.9432e-05	Passed	Failed	3.765				Z		-3.17554
TMEFF1 (EpCAM+)	TMEFF1 (EpCAM-)	0.000151652	Passed	Passed	1.87643				Total Rank	29	107
F11R (EpCAM+)	F11R (EpCAM-)	0.00019423	Passed	Failed	2.74929				P (2-tail)		0.0014956
CDH1 (EpCAM+)	CDH1 (EpCAM-)	0.000206082	Passed	Passed	4.28214
TFPI2 (EpCAM+)	TFPI2 (EpCAM-)	0.000247525	Passed	Passed	2.10071
VCAN (EpCAM+)	VCAN (EpCAM-)	0.000259187	Passed	Passed	1.83929					SPARC (EpCAM-)	SPARC (EpCAM+)
COL3A1 (EpCAM+)	COL3A1 (EpCAM-)	0.000264305	Passed	Failed	5.50357					-1.55294	2.84706
SNAI2 (EpCAM+)	SNAI2 (EpCAM-)	0.000302689	Passed	Failed	5.73357					-3.10294	0.797059
AHNAK (EpCAM+)	AHNAK (EpCAM-)	0.000327412	Passed	Passed	2.57929					-3.15294	1.44706
DSP (EpCAM+)	DSP (EpCAM-)	0.000392489	Passed	Passed	5.13786					-1.85294	2.04706
NUDT13 (EpCAM+)	NUDT13 (EpCAM-)	0.000441485	Passed	Passed	1.47643					-1.45294	1.69706
MMP2 (EpCAM+)	MMP2 (EpCAM-)	0.00045351	Passed	Failed	6.17929					-3.45294	1.09706
PLEK2 (EpCAM+)	PLEK2 (EpCAM-)	0.00049585	Passed	Passed	2.14214					-3.25294	1.19706
CTNNB1 (EpCAM+)	CTNNB1 (EpCAM-)	0.000502454	Passed	Passed	1.31357						1.44706
CAV2 (EpCAM+)	CAV2 (EpCAM-)	0.000695563	Passed	Failed	5.93643						1.94706
MMP3 (EpCAM+)	MMP3 (EpCAM-)	0.000698172	Passed	Passed	5.65786				MeanRank A/B	4	12
VPS13A (EpCAM+)	VPS13A (EpCAM-)	0.000803745	Passed	Failed	1.095				U		0
TIMP1 (EpCAM+)	TIMP1 (EpCAM-)	0.00108596	Passed	Passed	2.88071				U´		63
IGFBP4 (EpCAM+)	IGFBP4 (EpCAM-)	0.00138236	Passed	Failed	3.625				Z		-3.28139
CAMK2N1 (EpCAM+)	CAMK2N1 (EpCAM-)	0.00148765	Passed	Passed	4.185				Total Rank	28	108
ESR1 (EpCAM+)	ESR1 (EpCAM-)	0.00179305	Failed	Passed	5.30214				P (2-tail)		0.00103298
ITGA5 (EpCAM+)	ITGA5 (EpCAM-)	0.00181048	Passed	Passed	1.17786
TSPAN13 (EpCAM+)	TSPAN13 (EpCAM-)	0.00208351	Passed	Passed	2.46071
PTK2 (EpCAM+)	PTK2 (EpCAM-)	0.002461	Passed	Passed	1.89929					COL3A1 (EpCAM+)	COL3A1 (EpCAM-)
SPP1 (EpCAM+)	SPP1 (EpCAM-)	0.00427147	Failed	Passed	4.62071					0.591176	-3.25882
TMEM132A (EpCAM+)	TMEM132A (EpCAM-)	0.00525424	Passed	Passed	2.93786					3.54118	-3.10882
CDH2 (EpCAM+)	CDH2 (EpCAM-)	0.00572891	Passed	Passed	2.88071					1.69118	-10.8588
NODAL (EpCAM+)	NODAL (EpCAM-)	0.00942611	Passed	Passed	1.135					2.84118	0.441176
AKT1 (EpCAM+)	AKT1 (EpCAM-)	0.0100444	Passed	Passed	1.75357					1.44118	-1.85882
NOTCH1 (EpCAM+)	NOTCH1 (EpCAM-)	0.0100681	Passed	Failed	1.52786					2.49118	-1.85882
ZEB2 (EpCAM+)	ZEB2 (EpCAM-)	0.0104031	Passed	Passed	1.69929					1.99118	-2.15882
ERBB3 (EpCAM+)	ERBB3 (EpCAM-)	0.0188534	Passed	Passed	7.04071					3.14118
IL1RN (EpCAM+)	IL1RN (EpCAM-)	0.0198753	Passed	Failed	1.59643					2.44118
PTP4A1 (EpCAM+)	PTP4A1 (EpCAM-)	0.0311421	Failed	Passed	1.23643				MeanRank A/B	12	4
KRT7 (EpCAM+)	KRT7 (EpCAM-)	0.0509659	Passed	Passed	6.97071				U		63
STEAP1 (EpCAM+)	STEAP1 (EpCAM-)	0.0748995	Passed	Failed	2.185				U´		0
TCF4 (EpCAM+)	TCF4 (EpCAM-)	0.113742	Failed	Passed	0.936429				Z		3.28139
TGFB1 (EpCAM+)	TGFB1 (EpCAM-)	0.124922	Failed	Passed	0.950714				Total Rank	108	28
KRT19 (EpCAM+)	KRT19 (EpCAM-)	0.217574	Passed	Passed	4.80786				P (2-tail)		0.00103298
ZEB1 (EpCAM+)	ZEB1 (EpCAM-)	0.280771	Passed	Passed	0.642143
SOX10 (EpCAM+)	SOX10 (EpCAM-)	0.325438	Passed	Passed	1.34929
RGS2 (EpCAM+)	RGS2 (EpCAM-)	0.390482	Failed	Passed	0.467857					MMP2 (EpCAM+)	MMP2 (EpCAM-)
SNAI3 (EpCAM+)	SNAI3 (EpCAM-)	0.66785	Failed	Passed	0.202143					3.47941	-0.670588
VIM (EpCAM+)	VIM (EpCAM-)	0.722105	Passed	Passed	0.185					3.22941	-9.92059
MSN (EpCAM+)	MSN (EpCAM-)	0.838984	Failed	Passed	0.0964286					1.87941	-9.87059
ITGB1 (EpCAM+)	ITGB1 (EpCAM-)	0.867576	Passed	Passed	0.0807143					3.12941	0.329412
										2.52941	-0.670588
										2.67941	-2.37059
										2.37941	-2.27059
										1.72941
										2.02941
									MeanRank A/B	12	4
									U		63
									U´		0
									Z		3.28139
									Total Rank	108	28
									P (2-tail)		0.00103298

## Sheet: t-test 4
2-tailed unpaired t-test between EpCAM+/hMAM- and EpCAM+/hMAM+
Group 1	Group 2	P Value	KS Group 1	KS Group 2	Difference between means
DSP (EpCAM+/hMAM-)	DSP (EpCAM+/hMAM+)	1.416e-06			5.35
KRT7 (EpCAM+/hMAM-)	KRT7 (EpCAM+/hMAM+)	8.0047e-05			13.53
ESR1 (EpCAM+/hMAM-)	ESR1 (EpCAM+/hMAM+)	8.5425e-05			6.25
ERBB3 (EpCAM+/hMAM-)	ERBB3 (EpCAM+/hMAM+)	0.000165299			10.35
KRT19 (EpCAM+/hMAM-)	KRT19 (EpCAM+/hMAM+)	0.000393677			15.41
F11R (EpCAM+/hMAM-)	F11R (EpCAM+/hMAM+)	0.000615983			2.15
ITGAV (EpCAM+/hMAM-)	ITGAV (EpCAM+/hMAM+)	0.000890491			1.73
FN1 (EpCAM+/hMAM-)	FN1 (EpCAM+/hMAM+)	0.00186858			4.11
PTK2 (EpCAM+/hMAM-)	PTK2 (EpCAM+/hMAM+)	0.00206527			2.13
IGFBP4 (EpCAM+/hMAM-)	IGFBP4 (EpCAM+/hMAM+)	0.00220572			3.77
TGFB3 (EpCAM+/hMAM-)	TGFB3 (EpCAM+/hMAM+)	0.00245798			1.47
TSPAN13 (EpCAM+/hMAM-)	TSPAN13 (EpCAM+/hMAM+)	0.00266591			2.71
CDH1 (EpCAM+/hMAM-)	CDH1 (EpCAM+/hMAM+)	0.00278073			3.41
VIM (EpCAM+/hMAM-)	VIM (EpCAM+/hMAM+)	0.0038889			2.05
OCLN (EpCAM+/hMAM-)	OCLN (EpCAM+/hMAM+)	0.00423763			2.09
SNAI2 (EpCAM+/hMAM-)	SNAI2 (EpCAM+/hMAM+)	0.00494056			1.83
CAMK2N1 (EpCAM+/hMAM-)	CAMK2N1 (EpCAM+/hMAM+)	0.00886165			4.09
AKT1 (EpCAM+/hMAM-)	AKT1 (EpCAM+/hMAM+)	0.00984541			1.89
BMP7 (EpCAM+/hMAM-)	BMP7 (EpCAM+/hMAM+)	0.0132485			2.11
SIP1 (EpCAM+/hMAM-)	SIP1 (EpCAM+/hMAM+)	0.0140315			0.61
MMP9 (EpCAM+/hMAM-)	MMP9 (EpCAM+/hMAM+)	0.0147503			1.73
MST1R (EpCAM+/hMAM-)	MST1R (EpCAM+/hMAM+)	0.0161324			2.29
GSK3B (EpCAM+/hMAM-)	GSK3B (EpCAM+/hMAM+)	0.0170717			0.75
IL1RN (EpCAM+/hMAM-)	IL1RN (EpCAM+/hMAM+)	0.0180511			2.17
STAT3 (EpCAM+/hMAM-)	STAT3 (EpCAM+/hMAM+)	0.0182098			0.75
WNT5B (EpCAM+/hMAM-)	WNT5B (EpCAM+/hMAM+)	0.0188049			2.27
GSC (EpCAM+/hMAM-)	GSC (EpCAM+/hMAM+)	0.0202091			3.11
TGFB2 (EpCAM+/hMAM-)	TGFB2 (EpCAM+/hMAM+)	0.022393			1.27
PTP4A1 (EpCAM+/hMAM-)	PTP4A1 (EpCAM+/hMAM+)	0.0226763			1.81
PPPDE2 (EpCAM+/hMAM-)	PPPDE2 (EpCAM+/hMAM+)	0.0324078			0.55
ILK (EpCAM+/hMAM-)	ILK (EpCAM+/hMAM+)	0.0360456			0.59
MSN (EpCAM+/hMAM-)	MSN (EpCAM+/hMAM+)	0.0363968			1.43
TIMP1 (EpCAM+/hMAM-)	TIMP1 (EpCAM+/hMAM+)	0.0401618			2.31
MAP1B (EpCAM+/hMAM-)	MAP1B (EpCAM+/hMAM+)	0.0418231			1.39
TMEM132A (EpCAM+/hMAM-)	TMEM132A (EpCAM+/hMAM+)	0.0458289			2.23
SPP1 (EpCAM+/hMAM-)	SPP1 (EpCAM+/hMAM+)	0.0553143			2.15
SERPINE1 (EpCAM+/hMAM-)	SERPINE1 (EpCAM+/hMAM+)	0.0567341			1.17
SNAI3 (EpCAM+/hMAM-)	SNAI3 (EpCAM+/hMAM+)	0.0621608			1.35
ITGB1 (EpCAM+/hMAM-)	ITGB1 (EpCAM+/hMAM+)	0.0701702			1.33
TCF4 (EpCAM+/hMAM-)	TCF4 (EpCAM+/hMAM+)	0.0808433			1.55
ZEB2 (EpCAM+/hMAM-)	ZEB2 (EpCAM+/hMAM+)	0.0822392			1.63
AHNAK (EpCAM+/hMAM-)	AHNAK (EpCAM+/hMAM+)	0.0858635			1.17
RGS2 (EpCAM+/hMAM-)	RGS2 (EpCAM+/hMAM+)	0.0968143			1.39
PLEK2 (EpCAM+/hMAM-)	PLEK2 (EpCAM+/hMAM+)	0.103419			1.25
RAC1 (EpCAM+/hMAM-)	RAC1 (EpCAM+/hMAM+)	0.11068			0.91
STEAP1 (EpCAM+/hMAM-)	STEAP1 (EpCAM+/hMAM+)	0.111423			2.33
TMEFF1 (EpCAM+/hMAM-)	TMEFF1 (EpCAM+/hMAM+)	0.120504			0.93
TFPI2 (EpCAM+/hMAM-)	TFPI2 (EpCAM+/hMAM+)	0.122242			1.05
ZEB1 (EpCAM+/hMAM-)	ZEB1 (EpCAM+/hMAM+)	0.13943			1.39
MMP3 (EpCAM+/hMAM-)	MMP3 (EpCAM+/hMAM+)	0.144399			1.21
VCAN (EpCAM+/hMAM-)	VCAN (EpCAM+/hMAM+)	0.150689			0.81
ITGA5 (EpCAM+/hMAM-)	ITGA5 (EpCAM+/hMAM+)	0.161064			0.61
PDGFRB (EpCAM+/hMAM-)	PDGFRB (EpCAM+/hMAM+)	0.188359			0.87
COL5A2 (EpCAM+/hMAM-)	COL5A2 (EpCAM+/hMAM+)	0.191844			0.69
CTNNB1 (EpCAM+/hMAM-)	CTNNB1 (EpCAM+/hMAM+)	0.214116			0.57
MITF (EpCAM+/hMAM-)	MITF (EpCAM+/hMAM+)	0.281024			0.79
DSC2 (EpCAM+/hMAM-)	DSC2 (EpCAM+/hMAM+)	0.288357			0.53
VPS13A (EpCAM+/hMAM-)	VPS13A (EpCAM+/hMAM+)	0.289187			0.43
TGFB1 (EpCAM+/hMAM-)	TGFB1 (EpCAM+/hMAM+)	0.292071			0.91
COL1A2 (EpCAM+/hMAM-)	COL1A2 (EpCAM+/hMAM+)	0.318242			0.47
BMP1 (EpCAM+/hMAM-)	BMP1 (EpCAM+/hMAM+)	0.339721			0.41
SNAI1 (EpCAM+/hMAM-)	SNAI1 (EpCAM+/hMAM+)	0.386734			0.41
SOX10 (EpCAM+/hMAM-)	SOX10 (EpCAM+/hMAM+)	0.441378			1.73
NUDT13 (EpCAM+/hMAM-)	NUDT13 (EpCAM+/hMAM+)	0.462586			0.37
SPARC (EpCAM+/hMAM-)	SPARC (EpCAM+/hMAM+)	0.488666			0.37
NODAL (EpCAM+/hMAM-)	NODAL (EpCAM+/hMAM+)	0.502982			0.33
JAG1 (EpCAM+/hMAM-)	JAG1 (EpCAM+/hMAM+)	0.569153			0.39
TWIST1 (EpCAM+/hMAM-)	TWIST1 (EpCAM+/hMAM+)	0.576463			0.53
WNT11 (EpCAM+/hMAM-)	WNT11 (EpCAM+/hMAM+)	0.588968			0.35
FZD7 (EpCAM+/hMAM-)	FZD7 (EpCAM+/hMAM+)	0.605936			0.37
EGFR (EpCAM+/hMAM-)	EGFR (EpCAM+/hMAM+)	0.642145			0.67
CALD1 (EpCAM+/hMAM-)	CALD1 (EpCAM+/hMAM+)	0.667511			0.27
CAV2 (EpCAM+/hMAM-)	CAV2 (EpCAM+/hMAM+)	0.687325			0.33
CDH2 (EpCAM+/hMAM-)	CDH2 (EpCAM+/hMAM+)	0.695525			0.61
MMP2 (EpCAM+/hMAM-)	MMP2 (EpCAM+/hMAM+)	0.749263			0.13
SMAD2 (EpCAM+/hMAM-)	SMAD2 (EpCAM+/hMAM+)	0.874958			0.05
TCF3 (EpCAM+/hMAM-)	TCF3 (EpCAM+/hMAM+)	0.887873			0.05
COL3A1 (EpCAM+/hMAM-)	COL3A1 (EpCAM+/hMAM+)	0.906954			0.07
NOTCH1 (EpCAM+/hMAM-)	NOTCH1 (EpCAM+/hMAM+)	0.945537			0.05
WNT5A (EpCAM+/hMAM-)	WNT5A (EpCAM+/hMAM+)	0.960951			0.03
